# Supplementary material for: Insight Into Genomic Changes Accompanying Divergence: Genetic Linkage Maps and Synteny of Lucania goodei and L. parva Reveal a Robertsonian Fusion
Source: G3 (Bethesda). 2014 Jun 3;4(8):1363–72. doi: 10.1534/g3.114.012096 (PMC4132168; doi:10.1534/g3.114.012096)
Supplement: Supporting Information [file supp_g3.114.012096_TableS1.xlsx]

## Sheet: mergedsupp
Supplemental Table 1. Best blast hit for contigs containing SNPs that were mapped on either the L. parva or L. goodei linkage maps. The table is sorted via location on the L. parva map and then by location on the L. goodei map. NA means that the contig lacked a SNP that was mapped the particular linkage group.
Contig Name	Best Blast Hit	L. parva linkage group	L. parva location	L. goodei linkage group	L. goodei location
contig15982	Cathepsin D heavy chain (Fragment)	1	0	NA	NA
contig10924	V-type proton ATPase subunit d 1	1	2.783	1A	0
contig11211	Estradiol 17-beta-dehydrogenase 12	1	12.755	1A	2.929
contig11521	Transaldolase	1	14.572	NA	NA
contig12358	Pyruvate kinase	1	15.956	1A	2.241
contig12194	AKT-interacting protein	1	17.77	1A	5.4
contig15345	Nuclear envelope phosphatase-regulatory subunit 1	1	18.204	1A	8.068
contig11248	Glucokinase	1	20.44	NA	NA
contig11321	Aspartate aminotransferase	1	20.806	NA	NA
contig11801	Saccharopine dehydrogenase-like oxidoreductase	1	20.954	NA	NA
contig15908	GC-rich sequence DNA-binding factor 2 (Fragment)	1	22.62	1A	6.312
contig10875	Eukaryotic translation initiation factor 4 gamma 2	1	24.179	1A	9.212
contig11472	DENN domain-containing protein 5A (Fragment)	1	26.064	1A	8.683
contig05972	TMEM9 domain family, member B, isoform CRA b	1	26.064	1A	9.019
contig11004	Cleavage and polyadenylation-specificity factor subunit 7 (Fragment)	1	26.832	1A	8.963
contig11122	Growth hormone-regulated TBC protein 1	1	27.421	1A	11.144
contig11468	Dihydroorotate dehydrogenase (quinone), mitochondrial	1	27.566	1A	8.534
contig21053	60S acidic ribosomal protein P2	1	27.566	1A	9.501
contig13326	Ferritin	1	27.566	NA	NA
contig16083	E3 ubiquitin-protein ligase MARCH7	1	27.776	NA	NA
contig14210	PEST proteolytic signal-containing nuclear protein	1	28.056	1A	9.623
contig15563	Bifunctional purine bi ynthesis protein PURH	1	28.056	1A	12.118
contig12256	Fibronectin (Fragment)	1	28.056	NA	NA
contig12852	T-cell immunomodulatory protein	1	28.336	1A	10.664
contig11850	Ceroid-lipofuscin is neuronal protein 6	1	28.846	1A	13.804
contig09707	Fumarylacetoacetase	1	28.899	1A	11.412
contig03564	Ribonuclease P protein subunit p29	1	28.899	1A	11.694
contig11691	Mitochondrial carrier homolog 2	1	29.696	1A	11.686
contig12962	Toll interacting protein, isoform CRA b	1	29.806	NA	NA
contig13507	Translocon-associated protein subunit beta	1	30.006	NA	NA
contig11061	Arrestin domain-containing protein 4	1	30.272	1B	8.128
contig11108	ATP-binding cassette sub-family F member 1 (Fragment)	1	30.272	1B	9.681
contig11915	Nuclear migration protein nudC	1	30.525	1B	8.601
contig13716	Plasma alpha-L-fucosidase	1	31.125	1B	10.239
contig10904	3-hydroxyisobutyrate dehydrogenase, mitochondrial	1	31.508	NA	NA
contig06479	Geminin	1	34.026	NA	NA
contig13263	Chromatin accessibility complex protein 1	1	35.339	NA	NA
contig13463	Chromsome 7 open reading frame 24, isoform CRA a	1	35.339	NA	NA
contig10955	Ceramide synthase 2	1	38.851	NA	NA
contig11593	Hippocalcin-like protein 1	1	46.396	1B	9.153
contig12943	Endonuclease G, mitochondrial	2	0	NA	NA
contig11087	Peptidyl-prolyl cis-trans isomerase	2	6.431	NA	NA
contig13441	Replication factor C subunit 5	2	11.917	2	0
contig11284	Probable threonine--tRNA ligase 2, cytoplasmic	2	18.549	2	6.342
contig13374	3-ketoacyl-CoA thiolase, mitochondrial	2	18.826	2	5.994
contig15343	Probable ATP-dependent RNA helicase DHX37	2	18.826	NA	NA
contig03425	Growth arrest and DNA damage-inducible protein GADD45 gamma	2	20.024	NA	NA
contig12202	UPF0600 protein C5orf51	2	20.688	NA	NA
contig10854	HCG37564, isoform CRA c	2	22.118	2	11.428
contig14450	CAP-Gly domain-containing linker protein 1	2	22.841	NA	NA
contig11291	Bifunctional methylenetetrahydrofolate dehydrogenase/cyclohydrolase, mitochondrial	2	23.219	2	16.354
contig10944	Transforming acidic coiled-coil-containing protein 1	2	23.308	2	15.896
contig09333	Peroxisomal membrane protein 2	2	23.623	2	13.941
contig11095	Two pore calcium channel protein 1	2	23.623	NA	NA
contig13729	Protein kish-A	2	23.623	NA	NA
contig13694	Selenoprotein M	2	24.118	NA	NA
contig11127	Transmembrane protein 127	2	25.215	2	16.692
contig12023	Vacuolar protein sorting-associated protein 33A	2	25.215	NA	NA
contig06983	U6 snRNA-associated Sm-like protein LSm1	2	25.288	2	16.291
contig11315	Microprocessor complex subunit DGCR8	2	28.373	2	16.659
contig13976	U4/U6.U5 small nuclear ribonucleoprotein 27 kDa protein	2	31.247	2	16.549
contig11533	Syntaxin-binding protein 1	2	43.851	2	16.446
contig19075	Reactive oxygen species modulator 1	3	4.878	NA	NA
contig11120	Coagulation factor XIII A chain	3	7.605	3	28.635
contig16912	Double-stranded RNA-binding protein Staufen homolog 1	3	20.592	NA	NA
contig18112	Glutathione peroxidase	3	20.592	NA	NA
contig11116	Capping protein (Actin filament) muscle Z-line, beta	3	21.135	3	0
contig11092	Vesicle-associated membrane protein 3	3	21.221	NA	NA
contig10789	OlGRK-R	3	21.313	3	15.207
contig09384	Glutathione peroxidase	3	21.391	NA	NA
contig08990	Golgin subfamily A member 7	3	21.671	3	12.48
contig12021	Mitochondrial import inner membrane translocase subunit Tim17-A	3	26.596	3	24.179
contig11183	Cysteine desulfurase, mitochondrial	3	31.227	3	18.925
contig12735	Mitochondrial glutamate carrier 1	3	38.666	3	19.199
contig10795	Chromobox protein homolog 1 (Fragment)	4	0	4	0
contig12427	Nitric oxide synthase-interacting protein	4	0	NA	NA
contig14191	RPA-interacting protein	4	2.705	NA	NA
contig16794	Trafficking protein particle complex subunit 5	4	5.244	NA	NA
contig13928	Glutaryl-CoA dehydrogenase, mitochondrial	4	5.978	4	20.811
contig10909	Choline transporter-like protein 2	4	6.232	4	6.832
contig14083	Phenylalanine--tRNA ligase alpha subunit	4	6.232	NA	NA
contig05074	Importin subunit alpha (Fragment)	4	9.291	NA	NA
contig12894	Hsc70-interacting protein	4	10.418	4	20.864
contig12458	Protein BUD31 homolog	4	11.125	4	15.044
contig13135	28 kDa heat- and acid-stable phosphoprotein	4	11.125	4	21.29
contig16758	Cleavage and polyadenylation specificity factor subunit 4	4	11.125	NA	NA
contig12491	Developmentally-regulated GTP-binding protein 2	4	12.887	NA	NA
contig11253	Epithelial membrane protein 2	4	13.086	NA	NA
contig03840	Elongation factor Tu	4	14.422	NA	NA
contig13475	Galectin-1	4	14.422	NA	NA
contig11371	Protein yippee-like 3	4	14.468	4	19.71
contig11620	C-Ki-ras-2 protooncogene	4	14.69	NA	NA
contig15733	NADH dehydrogenase [ubiquinone] 1 beta subcomplex subunit 10	4	15.079	NA	NA
contig11070	Suppressor of cytokine signaling 3a	4	15.506	4	20.257
contig11335	Dehydrogenase/reductase SDR family member 7B	4	16.002	4	21.648
contig12111	AN1-type zinc finger protein 2B	4	16.917	4	22.122
contig12265	Coenzyme Q-binding protein COQ10 homolog B, mitochondrial	4	17.284	4	21.336
contig14404	Cytolic 5'-nucleotidase III-like protein	4	19.021	NA	NA
contig13823	Glycylpeptide N-tetradecanoyltransferase	4	20.263	4	25.518
contig13322	Transcription elongation factor B polypeptide 2	4	21.18	4	27.437
contig12415	Cardiac myosin light chain 2	4	22.919	NA	NA
contig12789	CD2 antigen cytoplasmic tail-binding protein 2	4	23.02	NA	NA
contig11571	NADH dehydrogenase [ubiquinone] 1 alpha subcomplex subunit 4	4	23.725	4	26.255
contig16114	ER membrane protein complex subunit 10	4	28.844	4	27.562
contig11398	Putative Ras-related protein Rab-1C	4	30.302	NA	NA
contig14336	Eukaryotic translation initiation factor 1b	4	34.798	4	27.561
contig02380	Histone acetyltransferase KAT8	4	34.798	NA	NA
contig14008	Methyltransferase-like protein 6	5	8.868	5	2.919
contig10797	Septin 7, isoform CRA a	5	13.368	5	5.189
contig12840	NDRG family member 3	5	14.665	NA	NA
contig17109	39S ribosomal protein L13, mitochondrial	5	14.851	NA	NA
contig27975	Glyceraldehyde-3-phosphate dehydrogenase (Fragment)	5	15.419	NA	NA
contig14845	Gamma-aminobutyric acid receptor-associated protein-like 1	5	15.484	5	14.588
contig06150	Inhibitor of growth protein 4	5	15.484	NA	NA
contig13627	Isochorismatase domain-containing protein 2, mitochondrial	5	15.532	NA	NA
contig11182	Nucleolar protein 58	5	15.683	5	14.004
contig12361	Tuftelin	5	15.817	5	13.704
contig09306	Protein transport protein Sec61 subunit beta	5	15.817	5	13.743
contig10949	Ephrin-A1	5	15.94	5	13.04
contig16263	Retinoid-binding protein 7	5	16.125	NA	NA
contig15619	Mitochondrial trans-2-enoyl-CoA reductase (Fragment)	5	17.925	NA	NA
contig12447	Double-strand-break repair protein rad21 homolog	5	19.464	NA	NA
contig12694	Transmembrane protein 147	5	19.631	NA	NA
contig14930	Enhancer of yellow 2 homolog (Drosophila), isoform CRA c	5	23.343	NA	NA
contig10981	Prolactin regulatory element-binding protein	5	33.064	5	21.696
contig09144	Dysbindin	5	33.064	5	21.765
contig12051	rRNA 2'-O-methyltransferase fibrillarin	5	33.064	NA	NA
contig14734	Nuclear cap-binding protein subunit 2	6	0	NA	NA
contig19419	UPF0608 protein C19orf42	6	2.956	NA	NA
contig07072	MOB kinase activator 3B	6	15.499	NA	NA
contig10765	Regulator of G-protein signaling 5	6	18.214	6	4.439
contig06034	Coiled-coil domain-containing protein 124	6	19.061	6	7.959
contig04516	Clusterin associated protein 1, isoform CRA a	6	20.212	NA	NA
contig15336	U6 snRNA-associated Sm-like protein LSm2	6	23.026	NA	NA
contig07328	Iodothyronine deiodinase	6	23.336	6	0.664
contig11255	FKBP8 isoform 1	6	23.478	NA	NA
contig16476	Trafficking protein particle complex subunit 8	6	23.642	6	0.935
contig19877	Granzyme A	6	24.235	NA	NA
contig06697	Cytochrome P450 1A1	6	24.431	6	0.793
contig10974	Katanin p60 ATPase-containing subunit A-like 2	6	24.431	6	5.86
contig12283	Exocyst complex component 1	6	24.569	6	6.773
contig09686	Mitochondrial import inner membrane translocase subunit Tim13	6	25.273	6	5.711
contig12541	Coatomer subunit epsilon	6	25.301	6	5.418
contig04225	Guanylate kinase	6	25.455	NA	NA
contig11213	Leucine-rich repeat-containing protein 15	6	25.484	6	6.99
contig12841	Cystathionine gamma-lyase	6	25.528	NA	NA
contig11453	Tax1-binding protein 3	6	26.425	6	1.772
contig18260	Protein FAM32A	6	27.774	NA	NA
contig16872	Tumor protein p63-regulated gene 1-like protein	6	30.248	6	0.69
contig14891	Isopentenyl-diphosphate Delta-isomerase 1	7	7.066	7	0
contig12772	Carboxymethylenebutenolidase homolog	7	8.647	NA	NA
contig13884	E3 ubiquitin-protein ligase MARCH6	7	8.647	NA	NA
contig11408	Glycine-tRNA ligase	7	10.184	7	3.24
contig00141	Protein FAM162B	7	10.184	NA	NA
contig05769	Glycogenin 1, isoform CRA b	7	10.321	7	6.279
contig09967	AN1-type zinc finger protein 1	7	11.559	7	5.844
contig12927	Proteasome activator complex subunit 2	7	24.137	NA	NA
contig12378	LYR motif-containing protein 4	7	28.463	NA	NA
contig00047	Transmembrane protein 59	8	2.598	NA	NA
contig11384	Protein YIPF1	8	2.598	NA	NA
contig12464	ATPase, H+ transporting, lysosomal 50/57kDa, V1 subunit H, isoform CRA c	8	5.735	8	4.356
contig09049	Transcription elongation factor A protein 1	8	5.747	8	5.081
contig20483	Cullin-3	8	8.163	8	9.557
contig01319	Calcyclin binding protein	8	8.163	NA	NA
contig17433	Eukaryotic translation initiation factor 2B, subunit 3 gamma, 58kDa (Fragment)	8	8.163	NA	NA
contig10838	Beta,beta-carotene 9,10-oxygenase	8	8.448	8	8.066
contig02735	Desmocollin-1	8	8.452	NA	NA
contig09969	Vacuolar protein sorting-associated protein 4B	8	8.452	NA	NA
contig13245	Cadherin 1, type 1, E-cadherin (Epithelial), isoform CRA c	8	8.452	NA	NA
contig10894	Serine/arginine-rich splicing factor 11	8	8.525	8	4.356
contig11305	Integral membrane protein 2C	8	8.951	8	14.864
contig09172	Solute carrier family 12 member 9	8	9.154	NA	NA
contig13089	Phosducin	8	9.708	8	11.748
contig03705	AP-2 complex subunit mu	8	9.99	NA	NA
contig11215	Spindlin protein A	8	10.099	NA	NA
contig11522	Peptidyl-prolyl cis-trans isomerase	8	10.679	8	4.356
contig13217	Biliverdin reductase A	8	27.899	8	15.902
contig12036	Epithelial cell adhesion molecule	9	5.254	NA	NA
contig13676	Mitochondrial import receptor subunit TOM20 homolog	9	9.569	NA	NA
contig10899	O-acetyl-ADP-ribose deacetylase MACROD2	9	12.447	NA	NA
contig02595	Glutamate-cysteine ligase catalytic subunit	9	15.148	9	4.864
contig08909	Filensin	9	15.696	NA	NA
contig11104	Phosphoglycerate mutase	9	15.707	9	3.381
contig10917	Eukaryotic translation initiation factor 4E-binding protein 2	9	15.707	9	3.452
contig06554	RPE-retinal G protein-coupled receptor	9	15.769	NA	NA
contig18617	Histidine triad nucleotide-binding protein 1	9	17.292	9	8.223
contig12997	DnaJ homolog subfamily C member 9	9	17.822	9	1.858
contig13980	Cyclin-dependent kinase 1	9	20.834	NA	NA
contig11840	Nuclear nucleic acid-binding protein C1D	9	21.451	NA	NA
contig10926	ATP synthase subunit beta	9	25.164	9	0.012
contig05705	Transmembrane emp24 domain-containing protein 2	10	0	10	4.188
contig12007	Multivesicular body subunit 12B	10	0.619	10	3.792
contig12888	Zinc finger CCHC domain-containing protein 9	10	5.38	10	3.375
contig00893	Density-regulated protein	10	6.03	10	3.289
contig15393	UPF0368 protein Cxorf26	10	6.354	10	2.825
contig13284	Tubulin-specific chaperone A	10	8.741	10	6.257
contig11511	Lysophosphatidic acid receptor 4	10	8.745	10	1.116
contig23094	DTW domain containing 2, isoform CRA d	10	9.457	10	4.249
contig12701	26S proteasome non-ATPase regulatory subunit 5	10	14.293	10	2.874
contig06375	Nucleoredoxin-like protein 2	10	15.258	NA	NA
contig05998	Complexin-4	10	15.488	NA	NA
contig11407	Nucleoporin p54	10	15.488	NA	NA
contig23542	Regulator of G-protein signalling 3, isoform CRA i	10	15.565	NA	NA
contig11784	Zinc finger matrin-type protein 5	10	18.429	NA	NA
contig13607	ICSU	10	18.563	10	7.269
contig12699	RCL1	10	21.908	10	10.199
contig12723	Ras association domain-containing protein 6	10	26.536	NA	NA
contig10940	N-myc-interactor	11	0	11	1.442
contig11361	Unconventional my in-Ib	11	7.814	11	6.407
contig05824	Pyridoxal kinase	11	10.681	11	6.468
contig11904	Charged multivesicular body protein 2b	11	10.75	11	9.249
contig10975	Caspase 3B	11	12.634	11	4.822
contig10958	Lupus La protein	11	12.634	NA	NA
contig09013	DnaJ homolog subfamily C member 3	11	13.032	NA	NA
contig10844	Myelin proteolipid protein	11	13.337	11	2.835
contig16488	DDB1- and CUL4-associated factor 6	11	13.395	11	1.462
contig12218	Thioredoxin domain-containing protein 9	11	14.045	11	2.166
contig11869	Transmembrane protein 50B	11	22.072	NA	NA
contig12720	FUN14 domain-containing protein 1	11	22.607	NA	NA
contig08900	PRA1 family protein 3	12	0.362	12	3.743
contig14034	Chromsome 6 open reading frame 130, isoform CRA a	12	0.399	NA	NA
contig13938	Lysine-specific demethylase 5B	12	1.8	12	6.363
contig12063	Pr taglandin E synthase 3	12	5.419	NA	NA
contig12496	Cellular nucleic acid-binding protein	12	7.113	12	4.969
contig12049	Keratin, type II cytoskeletal 6A	12	11.034	NA	NA
contig07303	Sodium- and chloride-dependent taurine transporter	12	11.271	NA	NA
contig11374	Glucose-induced degradation protein 8 homolog	12	12.911	NA	NA
contig05021	Protein TGIF2-C20ORF24	12	13.66	NA	NA
contig12472	Coatomer subunit zeta-1	12	14.721	12	6.688
contig11880	Ubiquitin carboxyl-terminal hydrolase	12	14.815	12	1.214
contig12152	Transketolase	12	14.815	12	5.29
contig19589	F-actin-capping protein subunit alpha-1	12	14.815	NA	NA
contig09040	Translocon-associated protein subunit delta	12	15.305	12	7.314
contig12492	Pr taglandin E synthase 3	12	15.305	NA	NA
contig13179	Glutathione-S-transferase mu (Fragment)	12	15.559	12	7.036
contig12400	6-phosphogluconate dehydrogenase, decarboxylating	12	16.257	NA	NA
contig09348	Interferon-related developmental regulator 2	12	16.804	12	6.941
contig15226	FK506 binding protein 12-rapamycin associated protein 1	12	17.126	NA	NA
contig17367	Cold shock domain-containing protein E1	12	17.905	12	13.177
contig11023	Keratin, type I cytoskeletal 18	12	18.225	12	0.791
contig02149	Keratin 8 pseudogene 11	12	18.229	NA	NA
contig11272	Filamin-A	12	18.761	12	1.704
contig12898	Laminin subunit beta-2	12	19.015	12	11.869
contig11414	Glutamate receptor, ionotropic kainate 2	12	20.443	12	12.711
contig11303	Ras homolog gene family, member C (Fragment)	12	20.556	12	10.593
contig11527	Protein-methionine sulfoxide oxidase MICAL3	12	25.225	NA	NA
contig11480	Spatacsin	13	0.027	13	2.295
contig13911	Breast cancer anti-estrogen resistance protein 1	13	0.319	13	2.305
contig12613	Programmed cell death protein 2-like	13	0.343	NA	NA
contig11778	Synembryn-A	13	0.517	13	2.259
contig16681	Dihydrolipoyl dehydrogenase	13	1.878	13	0
contig12489	Protein disulfide isomerase family A, member 3, isoform CRA b	13	10.606	NA	NA
contig14758	Heart-type fatty acid-binding protein	13	13.098	13	11.128
contig10994	Twinfilin-1	13	15.19	NA	NA
contig10991	Armadillo repeat protein deleted in velo-cardio-facial syndrome	13	15.285	13	5.532
contig11802	DNM3 protein	13	15.989	13	6.568
contig23772	Mono [ADP-ribose] polymerase PARP16	13	16.113	NA	NA
contig02557	Fatty acid desaturase 2	13	16.234	NA	NA
contig15093	Coiled-coil-helix-coiled-coil-helix domain-containing protein 3, mitochondrial	13	16.234	NA	NA
contig11077	Peptidyl-prolyl cis-trans isomerase FKBP4	13	17.209	13	4.58
contig10883	CD81 antigen	13	17.374	13	5.592
contig11094	Dihydrofolate reductase	13	18.973	NA	NA
contig06866	Pleckstrin homology-like domain family A member 2	13	19.37	NA	NA
contig15839	Membrane-bound transcription factor site-1 protease	13	20.037	NA	NA
contig10939	Alpha-parvin	13	21.294	13	3.993
contig15799	Midkine	13	21.911	13	3.97
contig11075	Nogo-B receptor	14	0	14	0.736
contig10824	Serine incorporator 1	14	0	14	8.774
contig13471	Golgi-associated PDZ and coiled-coil motif-containing protein	14	0	NA	NA
contig12438	Proto-oncogene tyrosine-protein kinase LCK	14	0.788	NA	NA
contig13631	Protein FAM49B	14	6.322	NA	NA
contig09478	Pre-mRNA branch site protein p14	14	7.028	14	7.834
contig12059	Platelet-activating factor acetylhydrolase	14	7.028	NA	NA
contig16823	26S protease regulatory subunit 4	14	8.395	NA	NA
contig11307	Methylmalonyl-CoA mutase, mitochondrial	14	10.293	14	9.232
contig05651	Pre-mRNA-processing factor 39	14	12.348	14	9.369
contig12638	Phosphatidylinositol N-acetylgluc aminyltransferase subunit H	14	13.015	NA	NA
contig12090	TATA box-binding protein-like protein 1	14	14.04	NA	NA
contig09016	Transmembrane emp24 domain-containing protein 10	14	14.726	NA	NA
contig13681	C-f protein	14	14.885	NA	NA
contig19824	Poly [ADP-ribose] polymerase 1	14	15.127	14	14.061
contig04565	Low molecular weight phosphotyrosine protein phosphatase	14	15.25	14	12.76
contig11846	Sorting nexin-9	14	15.25	NA	NA
contig11542	Protein SERAC1	14	15.941	NA	NA
contig14271	Churchill domain containing 1, isoform CRA b	14	15.974	NA	NA
contig12461	Sorting nexin-3	14	16.285	NA	NA
contig13486	Enhancer of rudimentary homolog	14	16.285	NA	NA
contig11224	Lysine-specific demethylase NO66	14	18.023	14	15.997
contig15126	Protein C10	14	18.965	NA	NA
contig11621	ER membrane protein complex subunit 7	14	19.588	14	4.443
contig11258	C-terminal peptide	14	20.567	NA	NA
contig11254	Putative Ras-related protein Rab-1C	14	22.083	NA	NA
contig11001	Dihydropyrimidinase-related protein 5	14	22.607	NA	NA
contig13007	Serine/threonine-protein phosphatase	15	0.961	NA	NA
contig13468	S-phase kinase-associated protein 1	15	0.961	NA	NA
contig06641	Heat shock 70 kDa protein 4	15	3.56	15	1.892
contig18960	E3 ubiquitin-protein ligase RNF14	15	3.56	NA	NA
contig11029	Urotensin II receptor	15	4.301	15	9.735
contig06020	ADP/ATP translocase 2	15	4.307	NA	NA
contig12538	Voltage-gated potassium channel subunit beta-3	15	4.307	NA	NA
contig13997	Probable ATP-dependent RNA helicase DDX52	15	4.307	NA	NA
contig11701	Plastin-1	15	4.334	15	9.582
contig10964	Sodium/potassium-transporting ATPase subunit beta-2 (Fragment)	15	4.336	NA	NA
contig16693	Serrate RNA effector molecule homolog (Fragment)	15	4.336	NA	NA
contig13662	Integrin-linked protein kinase	15	4.709	NA	NA
contig04117	Barrier-to-autointegration factor	15	9.086	15	10.82
contig12200	Zinc finger protein-like 1	15	9.166	15	10.146
contig09043	Peroxiredoxin-5, mitochondrial	15	9.286	15	11.359
contig13282	RuvB-like 2	15	14.745	NA	NA
contig18385	RING finger and transmembrane domain-containing protein 1	15	15.188	15	8.331
contig18302	BTG4 protein	15	17.463	15	11.614
contig21162	Acetyl-CoA acetyltransferase, mitochondrial	15	19.832	15	10.435
contig10877	Calpain small subunit 1	15	20.413	15	9.448
contig05953	EF-hand domain-containing family member A1	15	20.413	NA	NA
contig15926	Non-specific cytotoxic cell receptor protein 1 homolog	15	20.413	NA	NA
contig03545	Heat shock cognate 71 kDa protein	15	20.958	15	9.304
contig12096	Vacuolar protein sorting-associated protein 11 homolog	15	20.958	15	9.842
contig11574	Immunoglobulin-binding protein 1	16	0	16	0
contig15419	Iduronate 2-sulfatase	16	5.435	16	3.646
contig11134	Vesicle-associated membrane protein 7	16	6	16	6.215
contig11401	Hypoxanthine-guanine phosphoribosyltransferase	16	6.076	16	3.109
contig12219	Hyaluronan mediated motility receptor	16	8.978	NA	NA
contig17027	V-type proton ATPase subunit e 2	16	8.978	NA	NA
contig11076	Early growth response 2 (Fragment)	16	10.034	16	12.672
contig10886	NEDD4 family-interacting protein 1	16	10.034	NA	NA
contig20448	Ubiquitin-conjugating enzyme E2 K (Fragment)	16	10.034	NA	NA
contig12642	UDP-N-acetylglucosamine--peptide N-acetylglucosaminyltransferase 110 kDa subunit	16	10.155	NA	NA
contig05133	Heterogeneous nuclear ribonucleoprotein A/B	16	10.241	NA	NA
contig11014	Neutral alpha-glucosidase AB	16	11.026	16	6.973
contig12364	RING finger protein 38	16	11.026	16	14.178
contig01506	Tetratricopeptide repeat protein 9C	16	11.026	NA	NA
contig13600	Mediator of RNA polymerase II transcription subunit 19	16	11.226	NA	NA
contig05649	RAB28 protein	16	12.601	NA	NA
contig06263	ADP-ribosylation factor-like protein 13B	16	13.911	16	9.359
contig13310	Mid1-interacting protein 1	16	13.911	NA	NA
contig09028	RNA binding motif protein, X-linked-like-1	16	15.17	NA	NA
contig11356	PCTP-like protein	16	15.467	16	10.782
contig21126	Cathepsin Z	16	15.722	NA	NA
contig11538	Protein YIF1A	16	16.005	16	5.959
contig19046	Transmembrane protein 144	16	16.69	NA	NA
contig07450	Peptidyl-prolyl cis-trans isomerase	16	16.757	NA	NA
contig00137	Small nuclear ribonucleoprotein Sm D2	17	3.481	NA	NA
contig12242	AH receptor-interacting protein	17	6.031	NA	NA
contig22393	60S ribosomal export protein NMD3	17	6.494	NA	NA
contig14775	Vacuolar protein sorting-associated protein 26B	17	6.739	NA	NA
contig09320	Replication protein A 70 kDa DNA-binding subunit	17	6.943	NA	NA
contig14398	Peritin	17	9.983	17	11.994
contig12208	26S proteasome non-ATPase regulatory subunit 8	17	15.497	NA	NA
contig04023	Receptor expression-enhancing protein 3	18	0	18	0
contig06893	Transcription factor A, mitochondrial	18	1.158	18	1.295
contig12185	NHL repeat-containing protein 3	18	1.305	18	1.368
contig15035	Retinol-binding protein 3	18	4.094	NA	NA
contig07220	Heparan sulfate glucosamine 3-O-sulfotransferase 3A1	18	8.408	NA	NA
contig15666	ER lumen protein retaining receptor	18	10.056	NA	NA
contig10963	Pyruvate dehydrogenase kinase 2	18	12.377	18	4.684
contig12937	Protein FAM18B1	18	13.85	NA	NA
contig11732	Glutamate dehydrogenase	18	14.453	NA	NA
contig12621	Eukaryotic elongation factor 2 kinase	18	14.493	NA	NA
contig19282	ADP-ribosylation factor-like protein 3	18	14.493	NA	NA
contig13455	GTP cyclohydrolase 1	18	14.547	NA	NA
contig15095	Palmitoyltransferase ZDHHC6	18	14.637	NA	NA
contig11084	Discs, large homolog 4 (Drosophila), isoform CRA e	18	15.196	18	9.689
contig13011	Catechol O-methyltransferase domain-containing protein 1	18	15.328	18	9.631
contig11905	DNA damage-inducible transcript 4 protein	18	15.395	18	7.388
contig13348	Growth hormone inducible transmembrane protein	18	15.428	18	9.598
contig11683	Melanopsin	18	15.534	NA	NA
contig13583	Synaptic vesicle membrane protein VAT-1 homolog	18	15.985	NA	NA
contig15496	Plasma retinol-binding protein(1-181)	18	16.137	18	13.025
contig20499	PAXIP1-associated protein 1	18	18.99	18	25.153
contig09916	UPF0539 protein C7orf59	19	3.705	NA	NA
contig11117	Myotrophin	19	6.489	19	0.695
contig12544	Pleiotrophin	19	7.686	19	0.695
contig16472	NADH dehydrogenase [ubiquinone] 1 alpha subcomplex subunit 12	19	9.263	NA	NA
contig11300	Protein kinase C and casein kinase substrate in neurons protein 2	19	10.108	19	13.095
contig11259	SNW domain-containing protein 1	19	10.108	NA	NA
contig11695	Asporin	19	10.835	19	5.967
contig11336	Epiphycan	19	10.835	NA	NA
contig11651	Protein FAM3C	19	11.022	19	6.932
contig12180	Staphylococcal nuclease domain-containing protein 1	19	11.158	19	5.993
contig18519	Protein ASUN (Fragment)	19	13.005	NA	NA
contig13536	Serine-threonine kinase receptor-associated protein	19	14.77	19	12.305
contig12084	ADP-ribosylation factor-like protein 1	19	15.446	19	13.529
contig12504	Phosphate carrier protein, mitochondrial	19	16.159	19	16.001
contig12144	ADP-sugar pyrophosphatase	19	16.982	19	12.244
contig12262	2-deoxyribose-5-phosphate aldolase homolog (C. elegans), isoform CRA a	19	19.061	19	11.924
contig09114	Protein TEX261	20	0.845	20	5.538
contig04279	NEDD8	20	1.514	20	2.085
contig16925	Mitochondrial inner membrane protein OXA1L	20	2.214	NA	NA
contig12082	Gamma-aminobutyric acid receptor-associated protein	20	2.84	NA	NA
contig11576	NADH dehydrogenase [ubiquinone] iron-sulfur protein 2, mitochondrial	20	11.591	20	4.671
contig12259	Ubiquitin thioesterase OTUB1	20	12.696	NA	NA
contig13132	Evolutionarily conserved-signaling intermediate in Toll pathway, mitochondrial	20	18.639	NA	NA
contig13220	Sentrin-specific protease 3 (Fragment)	20	18.659	20	4.687
contig10884	Signal recognition particle 54 kDa protein	21	0.359	NA	NA
contig18411	Sodium/potassium ATPase alpha subunit isoform 1	21	0.406	NA	NA
contig23270	Activator of 90 kDa heat shock protein ATPase homolog 1 (Fragment)	21	1.836	NA	NA
contig03556	WW domain-binding protein 4	21	2.151	NA	NA
contig11466	Eukaryotic translation initiation factor 5	21	2.304	NA	NA
contig03326	Sodium/potassium ATPase alpha subunit isoform 1	21	3.294	NA	NA
contig15785	Glycerol-3-phosphate dehydrogenase [NAD(+)], cytoplasmic	21	4.357	NA	NA
contig09600	Histone deacetylase complex subunit SAP18	21	5.852	NA	NA
contig10782	Fibronectin type III and SPRY domain-containing protein 1	21	8.104	NA	NA
contig06712	Protein unc-50 homolog	21	11.514	NA	NA
contig23117	Protein S100-B	21	18.777	21	6.11
contig09424	Basic leucine zipper and W2 domain-containing protein 2	21	18.777	NA	NA
contig14744	HCG1685787, isoform CRA b	22	0	22	3.834
contig11150	Grainyhead-like protein 1 homolog	22	0.325	NA	NA
contig13663	Micromal glutathione S-transferase 3	22	2.404	NA	NA
contig18807	Protein lin-52 homolog	22	2.689	NA	NA
contig14384	Chromsome 14 open reading frame 111, isoform CRA a	22	2.727	22	0.86
contig12539	Golgi resident protein GCP60	22	2.857	NA	NA
contig11889	ADP-ribosylation factor 6	22	2.966	22	0
contig11581	Glucosamine-6-phosphate isomerase 2	22	2.966	22	0.86
contig11035	Histone-binding protein RBBP4	22	3.443	NA	NA
contig16922	Serine/threonine-protein kinase VRK1	22	3.535	22	13.027
contig15719	Serine/threonine-protein kinase VRK1 (Fragment)	22	3.535	NA	NA
contig03548	Kunitz-type protease inhibitor 1 (Fragment)	22	3.707	22	4.655
contig11097	Breast cancer metastasis-suppressor 1-like protein	22	6.807	NA	NA
contig16976	Nardilysin	22	9.323	22	10.952
contig12583	PAK-2p34 (Fragment)	22	9.663	NA	NA
contig18177	Cysteine-rich protein 1	22	11.607	22	14.048
contig12030	Long chain 3-hydroxyacyl-CoA dehydrogenase (Fragment)	22	13.468	22	14.506
contig11588	RNA-binding protein 25	22	17.607	NA	NA
contig11866	Vesicle transport through interaction with t-SNAREs homolog 1B	22	17.607	NA	NA
contig10800	Calcineurin B homologous protein 1	22	17.608	22	18.881
contig14246	Arginase II	22	17.737	22	12.802
contig17583	U6 snRNA-associated Sm-like protein LSm6	23	0	NA	NA
contig05942	Calpain 8 (Fragment)	23	0.453	23	3.428
contig05762	Prominin-1	23	4.833	NA	NA
contig09436	Eukaryotic translation initiation factor 3 subunit B	23	6.388	23	7.069
contig10836	Sorbin and SH3 domain-containing protein 2	23	6.388	23	21.361
contig13543	Superoxide dismutase [Cu-Zn] (Fragment)	23	9.911	NA	NA
contig11973	Trans-2,3-enoyl-CoA reductase	23	10.865	NA	NA
contig03868	Structural maintenance of chromosomes protein 3	23	10.893	23	8.626
contig09136	Clathrin light chain A	23	11.043	23	9.362
contig13748	Xaa-Pro aminopeptidase 1	23	11.221	23	8.247
contig11209	Calsenilin	NA	NA	2	6.448
contig15958	Ras association domain-containing protein 2	NA	NA	2	9.258
contig06748	Macrophage-expressed gene 1 protein	NA	NA	2	10.947
contig16562	Probable RNA-binding protein 19	NA	NA	2	14.601
contig06200	Tuftelin-interacting protein 11	NA	NA	2	14.944
contig12589	Phospholipase B-like 1	NA	NA	2	15.058
contig12821	Methylcrotonoyl-CoA carboxylase beta chain, mitochondrial	NA	NA	2	15.409
contig15985	MORC family CW-type zinc finger protein 2 (Fragment)	NA	NA	2	15.409
contig11135	Interleukin enhancer-binding factor 3	NA	NA	2	15.986
contig13389	Survival motor neuron protein (Fragment)	NA	NA	2	16.197
contig13830	Activated RNA polymerase II transcriptional coactivator p15	NA	NA	2	16.242
contig18380	Perforin (Fragment)	NA	NA	2	16.347
contig12714	Lysine-specific demethylase 2B	NA	NA	2	16.408
contig11071	Glucosamine-fructose-6-phosphate aminotransferase [isomerizing] 1	NA	NA	2	16.414
contig13447	General transcription factor IIH subunit 2	NA	NA	2	16.567
contig04597	ES1 protein homolog, mitochondrial	NA	NA	2	16.859
contig15328	Transmembrane protein 230	NA	NA	2	16.933
contig11125	E3 SUMO-protein ligase RanBP2	NA	NA	2	16.972
contig10821	Potassium voltage-gated channel subfamily V member 2	NA	NA	2	18.144
contig11214	Tankyrase-1	NA	NA	2	18.818
contig05863	ETS-related transcription factor Elf-3	NA	NA	3	10.445
contig22954	Fibulin 1	NA	NA	3	10.445
contig05635	SWS2B opsin	NA	NA	3	11.426
contig15627	N-acylethanolamine-hydrolyzing acid amidase	NA	NA	3	11.94
contig03290	RH2 opsin	NA	NA	3	14.193
contig12018	6-phosphofructo-2-kinase	NA	NA	3	14.618
contig00024	Protein kish-B	NA	NA	3	14.749
contig08992	HCG2044781	NA	NA	3	15.123
contig11974	Von Hippel-Lindau disease tumor suppressor	NA	NA	3	15.454
contig12269	Translocon-associated protein subunit alpha	NA	NA	3	15.508
contig11396	Nucleoporin SEH1	NA	NA	3	15.674
contig06283	Elongation factor Ts, mitochondrial F	NA	NA	3	15.69
contig06812	Inositol 1,4,5-triphosphate receptor, type 1, isoform CRA d	NA	NA	3	15.918
contig12777	NFX1-type zinc finger-containing protein 1	NA	NA	3	18.8
contig11366	RH2 opsin	NA	NA	3	18.853
contig13460	Biogenesis of lys ome-related organelles complex 1 subunit 1	NA	NA	3	20.79
contig11354	Serine hydroxymethyltransferase (Fragment)	NA	NA	3	22.248
contig10932	Protein-arginine deiminase type-1	NA	NA	3	23.034
contig11454	Chromosome 20 open reading frame 45	NA	NA	3	23.727
contig05076	Importin subunit alpha (Fragment)	NA	NA	4	12.23
contig06992	Eukaryotic peptide chain release factor GTP-binding subunit ERF3A	NA	NA	4	16.233
contig11609	Probable serine carboxypeptidase CPVL (Fragment)	NA	NA	4	16.366
contig03779	General transcription factor IIF subunit 1	NA	NA	4	17.236
contig13120	6-phosphogluconolactonase	NA	NA	4	19.764
contig06096	Galectin-3-binding protein	NA	NA	4	20.424
contig11885	Metalloproteinase inhibitor 2	NA	NA	4	20.472
contig18735	Ras-related protein Rab-5C	NA	NA	4	20.577
contig12480	Small G protein signaling modulator 3	NA	NA	4	21.088
contig11755	E3 ubiquitin-protein ligase RNF213	NA	NA	4	21.172
contig14521	Methionine-R-sulfoxide reductase B1	NA	NA	4	21.514
contig09602	7,8-dihydro-8-oxoguanine triphosphatase	NA	NA	4	21.525
contig15692	Proteasome assembly chaperone 3	NA	NA	4	21.956
contig05995	Glucosidase 2 subunit beta	NA	NA	4	21.961
contig00138	Dynactin subunit 5	NA	NA	4	23.826
contig00172	ADP-ribosylation factor-like protein 5B	NA	NA	4	26.739
contig16092	Glycylpeptide N-tetradecanoyltransferase	NA	NA	4	27.418
contig18857	Claudin superfamily protein	NA	NA	4	27.858
contig07153	Unconventional my in-If	NA	NA	5	0
contig06361	Transmembrane protein 106B	NA	NA	5	4.601
contig08895	Replication protein A 32 kDa subunit	NA	NA	5	4.768
contig11038	Inositol polyphosphate 5-phosphatase OCRL-1	NA	NA	5	9.309
contig13949	Protein ETHE1, mitochondrial	NA	NA	5	11.824
contig17591	Tyrosine-protein phosphatase non-receptor type 3	NA	NA	5	12.215
contig10848	Nuclear receptor ROR-alpha	NA	NA	5	13.445
contig12726	40S ribosomal protein S27	NA	NA	5	13.674
contig17066	RNA-binding protein 12	NA	NA	5	14.105
contig15765	40S ribosomal protein S9	NA	NA	5	14.765
contig11161	Paraoxonase 2, isoform CRA a	NA	NA	5	16.408
contig20340	Probable serine carboxypeptidase CPVL	NA	NA	5	17.323
contig04019	Neurensin 1	NA	NA	5	19.347
contig09228	RWD domain-containing protein 1	NA	NA	5	20.842
contig11526	Eukaryotic translation initiation factor 3 subunit E	NA	NA	5	21.167
contig11671	14-3-3.a protein	NA	NA	5	21.325
contig15119	Protoporphyrinogen oxidase	NA	NA	5	21.895
contig11310	Derlin-1	NA	NA	5	22.227
contig09294	Transmembrane and coiled-coil domain-containing protein 1	NA	NA	6	0.622
contig11739	Lon protease homolog (Fragment)	NA	NA	6	1.135
contig13397	Leucine-rich repeat-containing protein 40	NA	NA	6	1.182
contig11458	Cystin in	NA	NA	6	1.245
contig00146	COMM domain-containing protein 2	NA	NA	6	1.247
contig13415	Replication factor C subunit 4	NA	NA	6	1.339
contig12324	Trafficking protein particle complex subunit 8	NA	NA	6	1.417
contig11312	FERM, RhoGEF and pleckstrin domain-containing protein 2	NA	NA	6	2.111
contig15992	Peptidyl-prolyl cis-trans isomerase FKBP8	NA	NA	6	2.246
contig14623	NADH dehydrogenase [ubiquinone] 1 alpha subcomplex subunit 11	NA	NA	6	2.56
contig05957	N-acetylneuraminate lyase	NA	NA	6	4.274
contig09776	DNA polymerase epsilon subunit 4	NA	NA	6	4.382
contig12748	Tctex1 domain-containing protein 2	NA	NA	6	5.23
contig19942	Deoxynucleotidyltransferase terminal-interacting protein 2	NA	NA	6	5.406
contig04982	pre-rRNA processing protein FTSJ3	NA	NA	6	5.837
contig20287	Large subunit GTPase 1 homolog	NA	NA	6	6.084
contig12520	Multifunctional protein ADE2	NA	NA	6	6.592
contig12062	Regulator of G-protein signaling 2	NA	NA	6	6.734
contig12198	Leukocyte elastase inhibitor	NA	NA	6	9.345
contig01640	Interferon-induced protein 44	NA	NA	6	11.316
contig14667	MUTED protein	NA	NA	7	0.467
contig00061	B2-microglobulin	NA	NA	7	0.909
contig16956	Coiled-coil-helix-coiled-coil-helix domain-containing protein 7	NA	NA	7	2.709
contig12552	Sorting nexin-7	NA	NA	7	3.243
contig14308	Structural maintenance of chrom omes flexible hinge domain-containing protein 1 (Fragment)	NA	NA	7	7.146
contig11954	Poly(U)-specific endoribonuclease	NA	NA	8	0
contig00036	Cold-inducible RNA-binding protein	NA	NA	8	1.932
contig05853	Unconventional my in-IXb	NA	NA	8	3.038
contig09433	Alpha-amylase 1	NA	NA	8	3.53
contig11042	Alpha-internexin	NA	NA	8	5.991
contig11686	BAG family molecular chaperone regulator 1	NA	NA	8	6.016
contig11044	Glutamate decarboxylase 1	NA	NA	8	12.431
contig13399	Methionine aminopeptidase (Fragment)	NA	NA	8	12.573
contig11230	Protein IQCJ-SCHIP1	NA	NA	8	12.785
contig10943	U3 small nucleolar ribonucleoprotein protein IMP3	NA	NA	8	13.824
contig14869	Kinesin-associated protein 3	NA	NA	8	14.644
contig09475	Vesicle-trafficking protein SEC22b	NA	NA	8	15.749
contig10935	Dihydropyrimidine dehydrogenase [NADP(+)]	NA	NA	8	15.753
contig09216	DCN1, defective in cullin neddylation 1, domain containing 1 (S. cerevisiae), isoform CRA a	NA	NA	8	15.788
contig13061	Gamma-interferon-inducible lysosomal thiol reductase	NA	NA	8	16.081
contig21585	Uridine kinase	NA	NA	8	16.391
contig09066	15 kDa selenoprotein	NA	NA	8	16.492
contig27933	Zinc finger CCCH domain-containing protein 15	NA	NA	9	2.495
contig11327	Eukaryotic translation initiation factor 4E	NA	NA	9	4.058
contig11713	Redox-regulatory protein FAM213A	NA	NA	9	4.539
contig10956	EGF-containing fibulin-like extracellular matrix protein 1	NA	NA	9	4.868
contig16009	Mitochondrial translational release factor 1-like (Fragment)	NA	NA	9	4.889
contig14605	RNA-binding protein PNO1	NA	NA	9	6.292
contig15574	Kinectin	NA	NA	9	7.826
contig13038	Protein SDA1 homolog	NA	NA	10	0
contig14647	Lamin B2, isoform CRA a	NA	NA	10	4.013
contig11039	2-amino-3-ketobutyrate coenzyme A ligase, mitochondrial	NA	NA	10	4.713
contig02034	MORN repeat-containing protein 3	NA	NA	10	8.606
contig13409	Surfeit locus protein 2	NA	NA	10	9.554
contig16243	Protein DGCR14	NA	NA	10	9.76
contig12425	Chloride intracellular channel protein 4	NA	NA	10	9.95
contig14219	Anthrax toxin receptor 1	NA	NA	10	11.612
contig12424	Isocitrate dehydrogenase [NADP]	NA	NA	11	1.379
contig05812	Golgi pH regulator B	NA	NA	11	1.418
contig14469	Augurin	NA	NA	11	1.656
contig08979	Four and a half LIM domains protein 2	NA	NA	11	1.837
contig13435	ELL-associated factor 1	NA	NA	11	1.962
contig14530	60S ribosomal protein L8	NA	NA	11	2.076
contig10832	Secernin 1, isoform CRA a	NA	NA	11	3.881
contig14038	11-cis retinol dehydrogenase	NA	NA	11	4.712
contig02495	Tubulin alpha-1A chain	NA	NA	11	6.682
contig12828	Aspartate--tRNA ligase, cytoplasmic	NA	NA	11	7.294
contig11138	UDP-glucuronosyltransferase 1-1	NA	NA	11	9.713
contig12244	MAGUK p55 subfamily member 4	NA	NA	11	14.635
contig10349	60S ribosomal protein L32	NA	NA	12	2.625
contig13555	NAC-alpha domain-containing protein 1	NA	NA	12	3.831
contig23186	SAM domain and HD domain-containing protein 1	NA	NA	12	4.752
contig12027	Acylamino-acid-releasing enzyme	NA	NA	12	4.801
contig11882	MAD2 mitotic arrest deficient-like 2 (Yeast)	NA	NA	12	5.979
contig10056	Baculoviral IAP repeat-containing protein 5	NA	NA	12	6.152
contig13778	Fas apoptotic inhibitory molecule 2, isoform CRA b	NA	NA	12	6.292
contig27198	Acylamino-acid-releasing enzyme (Fragment)	NA	NA	12	6.293
contig11558	E3 ubiquitin-protein ligase (Fragment)	NA	NA	12	6.857
contig06580	Isocitrate dehydrogenase [NAD] subunit gamma, mitochondrial	NA	NA	12	7.101
contig13461	Solute carrier family 25 member 33	NA	NA	12	7.102
contig13545	ATP synthase subunit b, mitochondrial	NA	NA	12	7.142
contig14941	Cytolic acyl coenzyme A thioester hydrolase	NA	NA	12	7.237
contig16477	GPI transamidase component PIG-T	NA	NA	12	7.504
contig11499	Spermidine synthase	NA	NA	12	7.596
contig11288	RNA-binding protein 10	NA	NA	12	7.992
contig13879	Lys omal amino acid transporter 1 homolog	NA	NA	12	9.717
contig14804	Dolichyl-diphosphooligosaccharide--protein glyc yltransferase 48 kDa subunit	NA	NA	12	11.875
contig11050	Syndecan binding protein (Syntenin), isoform CRA a	NA	NA	12	11.953
contig09415	ATP-dependent RNA helicase DDX19A	NA	NA	12	22.222
contig08923	Caveolin	NA	NA	13	3.117
contig02161	Histo-blood group ABO system transferase	NA	NA	13	5.087
contig08913	DnaJ homolog subfamily A member 2	NA	NA	13	5.099
contig06349	Alpha- and gamma-adaptin-binding protein p34	NA	NA	13	5.263
contig12470	DnaJ homolog subfamily A member 4	NA	NA	13	5.264
contig05834	Guanylate cyclase (Fragment)	NA	NA	13	5.854
contig10828	Armadillo repeat-containing protein 10	NA	NA	13	5.869
contig08918	T-complex protein 1 subunit alpha	NA	NA	14	5.716
contig17568	Ectonucleoside triphosphate diphosphohydrolase 5	NA	NA	14	8.475
contig05828	Probable G-protein coupled receptor 110	NA	NA	14	9.011
contig11883	Cation transport regulator-like protein 1	NA	NA	14	9.369
contig05749	Elongation of very long chain fatty acids protein 4	NA	NA	14	9.681
contig11331	Syntaxin 12 (Fragment)	NA	NA	14	9.843
contig11584	PIN2/TERF1-interacting telomerase inhibitor 1	NA	NA	14	10.185
contig19432	Translation initiation factor eIF-2B subunit delta	NA	NA	14	12.418
contig08947	Lysosomal-associated transmembrane protein 4A	NA	NA	14	12.84
contig12886	Acyl-CoA synthetase short-chain family member 1A (Fragment)	NA	NA	14	13.271
contig07768	ATP-binding cassette sub-family D member 4	NA	NA	14	13.588
contig12727	Superoxide dismutase	NA	NA	14	17.315
contig20361	Serine/threonine-protein phosphatase	NA	NA	15	0.597
contig08936	Vesicle transport protein SEC20	NA	NA	15	1.666
contig09274	Protein YIPF5	NA	NA	15	2.063
contig13677	Claudin superfamily protein	NA	NA	15	2.478
contig11608	Sorting nexin-12	NA	NA	15	2.707
contig13010	Zinc finger CCHC domain-containing protein 10	NA	NA	15	4.161
contig11903	Leucine--tRNA ligase, cytoplasmic	NA	NA	15	4.204
contig13942	Replication factor C subunit 3	NA	NA	15	5.559
contig03744	Exosome complex component RRP43	NA	NA	15	5.703
contig14175	Cysteine and histidine-rich domain-containing protein 1	NA	NA	15	6.316
contig13727	Calcium-binding protein 4	NA	NA	15	6.342
contig11350	Vacuolar protein-sorting-associated protein 36	NA	NA	15	6.866
contig11032	Junctional adhesion molecule A	NA	NA	15	7.071
contig19475	Phosphorylase	NA	NA	15	7.969
contig11894	V-ATPase subunit A	NA	NA	15	8.202
contig12481	WD repeat-containing protein 44	NA	NA	15	8.261
contig09019	Ankyrin repeat and FYVE domain-containing protein 1	NA	NA	15	11.851
contig11165	Fasciculation and elongation protein zeta-1	NA	NA	15	11.902
contig14566	Phosphatidylinositol-glycan biosynthesis class W protein	NA	NA	15	13.222
contig02462	Casein kinase 1, alpha 1, isoform CRA g	NA	NA	16	0
contig05670	Ectonucleotide pyrophosphatase/phosphodiesterase family member 6	NA	NA	16	0
contig25886	F-box only protein 38	NA	NA	16	0
contig09411	SH3 domain-binding glutamic acid-rich-like protein	NA	NA	16	3.879
contig05920	Syntaxin 1A (Brain), isoform CRA b	NA	NA	16	6.2
contig11172	Butyrophilin subfamily 3 member A1	NA	NA	16	8.243
contig11684	Cullin 2	NA	NA	16	9.916
contig06286	Glycerophosphosophoinositol phosphodiesterase GDPD2	NA	NA	16	13.584
contig10968	Transmembrane protein 199	NA	NA	17	0.083
contig23810	NAD(P)H dehydrogenase quinone 1	NA	NA	17	2.313
contig11756	Glioma tumor suppressor candidate region gene 2 protein	NA	NA	17	3.12
contig10892	Membrane-associated phosphatidylinositol transfer protein 1	NA	NA	17	3.19
contig17942	A-kinase anchor protein 1, mitochondrial (Fragment)	NA	NA	17	3.319
contig13400	MPZL3 protein	NA	NA	17	3.376
contig10988	WD repeat and SOCS box-containing protein 1	NA	NA	17	3.657
contig06850	Tail-anchored protein insertion receptor WRB	NA	NA	17	4.224
contig07205	DNA-directed RNA polymerase subunit	NA	NA	17	4.692
contig19357	Peroxisomal sarc ine oxidase	NA	NA	17	6.304
contig14677	Thioredoxin domain-containing protein 17	NA	NA	17	7.647
contig20229	Transmembrane protease serine 13	NA	NA	17	10.306
contig13098	KIAA0100 protein	NA	NA	17	10.453
contig14795	Claudin superfamily protein	NA	NA	17	11.894
contig19087	Structural maintenance of chrom omes protein (Fragment)	NA	NA	17	12.671
contig09156	Structural maintenance of chromosomes protein (Fragment)	NA	NA	17	12.962
contig13839	Probable asparagine--tRNA ligase, mitochondrial	NA	NA	17	14.104
contig11033	Integrin beta	NA	NA	18	2.016
contig06808	Ribonuclease P protein subunit p30	NA	NA	18	2.854
contig11471	Retinal rod rhodopsin-sensitive cGMP 3,5-cyclic ph phodiesterase subunit gamma	NA	NA	18	5.082
contig16534	Sideroflexin-1	NA	NA	18	6.868
contig15144	Anaphase-promoting complex subunit 16	NA	NA	18	9.99
contig14193	Leucine-rich repeat-containing protein 20	NA	NA	18	10.034
contig14971	Glutathione peroxidase	NA	NA	18	10.038
contig11623	SWI/SNF-related matrix-associated actin-dependent regulator of chromatin subfamily D member 2	NA	NA	18	15.247
contig12282	ATP synthase mitochondrial F1 complex assembly factor 2	NA	NA	18	15.247
contig13478	N-acetylglucosamine-1-phosphotransferase subunit gamma	NA	NA	18	15.247
contig11612	Fructose-bisphosphate aldolase	NA	NA	18	17.417
contig16313	60S ribosomal protein L18a (Fragment)	NA	NA	19	0
contig11286	Leukocyte surface antigen CD53	NA	NA	19	0.802
contig17868	LSM8 homolog, U6 small nuclear RNA associated (S. cerevisiae), isoform CRA a	NA	NA	19	0.802
contig16417	Putative transporter SVOPL	NA	NA	19	0.812
contig12534	SWS1 opsin	NA	NA	19	1.047
contig11016	Asporin	NA	NA	19	3.96
contig13621	Periodic tryptophan protein 1 homolog	NA	NA	19	10.443
contig03647	Periphilin-1	NA	NA	19	11.117
contig12767	N-acetyl-D-glucosamine kinase	NA	NA	20	2.417
contig01918	Thioredoxin	NA	NA	20	3.092
contig13219	Actin-related protein 2	NA	NA	20	3.86
contig06962	Mann e-P-dolichol utilization defect 1 protein	NA	NA	20	4.783
contig15977	CAAX prenyl protease 2	NA	NA	20	4.783
contig06961	Mann e-P-dolichol utilization defect 1 protein	NA	NA	20	4.793
contig14113	Kynurenine/alpha-aminoadipate aminotransferase, mitochondrial	NA	NA	20	5.577
contig11577	3-hydroxymethyl-3-methylglutaryl-CoA lyase, cytoplasmic	NA	NA	22	3.666
contig17843	WD repeat-containing protein 43	NA	NA	22	7.666
contig12249	Receptor expression-enhancing protein 5	NA	NA	22	11.069
contig11543	Charged multivesicular body protein 3	NA	NA	22	13.889
contig12670	REST corepressor 1	NA	NA	22	15.123
contig12408	Galectin-3	NA	NA	22	15.329
contig06331	Protein YIPF6	NA	NA	22	16.078
contig06333	Protein YIPF6	NA	NA	22	16.078
contig12914	SH2 domain-containing adapter protein F	NA	NA	22	16.181
contig16952	Envoplakin	NA	NA	23	0.116
contig10881	Protein TMX2-CTNND1	NA	NA	23	1.753
contig04653	Ribosomal RNA processing protein 36 homolog	NA	NA	23	3.254
contig11616	Lengsin	NA	NA	23	3.463
contig11531	Eosinophil peroxidase	NA	NA	23	3.759
contig20857	ADP/ATP translocase 3 (Fragment)	NA	NA	23	5.178
contig12411	Aprataxin	NA	NA	23	5.982
contig11505	Pre-mRNA-splicing factor CWC25 homolog	NA	NA	23	6.083
contig09805	60S ribosomal protein L9	NA	NA	23	6.129
contig09340	Coenzyme Q7 homolog, ubiquinone (Yeast), isoform CRA b	NA	NA	23	7.102
contig13740	Transmembrane channel-like protein 7	NA	NA	23	7.203
contig06592	Protein transport protein Sec23B (Fragment)	NA	NA	23	7.24
contig03635	Centromere protein K	NA	NA	23	7.416
contig11103	85 kDa calcium-independent phospholipase A2	NA	NA	23	7.798
contig12636	Exosomal core protein CSL4	NA	NA	23	7.815
contig07657	Ubiquitin-like protein 5	NA	NA	23	8.636
contig14107	Beta-1,3-galact yltransferase 2	NA	NA	23	9.397
contig03320	Ubiquitin carboxyl-terminal hydrolase isozyme L1	NA	NA	23	10.599
contig14413	NADH dehydrogenase [ubiquinone] iron-sulfur protein 3, mitochondrial	NA	NA	1A	2.372
contig03576	Xaa-Pro dipeptidase	NA	NA	1A	4.101
contig12876	WD repeat-containing protein 76	NA	NA	1A	4.263
contig03667	Glucosamine 6-phosphate N-acetyltransferase	NA	NA	1A	5.206
contig11482	AP-3 complex subunit sigma-2	NA	NA	1A	5.267
contig11549	Ammonium transporter Rh type C (Fragment)	NA	NA	1A	5.604
contig16987	Actin, alpha skeletal muscle	NA	NA	1A	7.364
contig11175	Cathepsin B	NA	NA	1A	7.576
contig12332	Mitochondrial pyruvate carrier 1	NA	NA	1A	8.405
contig13243	Eukaryotic translation initiation factor 3 subunit J	NA	NA	1A	9.108
contig10961	Oral cancer-overexpressed protein 1	NA	NA	1A	9.731
contig03579	Bifunctional glutamate/proline--tRNA ligase	NA	NA	1A	10.664
contig05688	Signal peptide peptidase-like 2A	NA	NA	1A	11.016
contig12728	UPF0547 protein C16orf87	NA	NA	1A	11.464
contig03655	Small nuclear ribonucleoprotein polypeptide A', isoform CRA a	NA	NA	1A	12.102
contig16419	Serine/threonine-protein kinase 16	NA	NA	1A	12.376
contig14230	DTW domain-containing protein 1	NA	NA	1A	16.295
contig13287	BTB/POZ domain-containing protein 1	NA	NA	1A	17.056
contig14643	Glyceraldehyde-3-phosphate dehydrogenase (Fragment)	NA	NA	1B	0
contig13643	Exosome complex component RRP42	NA	NA	1B	2.787
contig11506	Triosephosphate isomerase	NA	NA	1B	3.663
contig19517	40S ribosomal protein S27	NA	NA	1B	6.464
contig16896	Transmembrane protein 238	NA	NA	1B	8.093
contig11202	Peroxisomal membrane protein 11B	NA	NA	1B	8.107
contig13403	Zymogen granule membrane protein 16	NA	NA	1B	8.756
contig24194	Krev interaction trapped protein 1	NA	NA	1B	8.94
contig19951	Histone deacetylase	NA	NA	1B	12.177
contig15150	Cartilage-associated protein	NA	NA	1B	12.955
contig17089	U5 small nuclear ribonucleoprotein 40 kDa protein	NA	NA	1B	13.755
contig11382	ELMO2 protein	NA	NA	1B	13.912
